# Supplementary material for: Improving gut virome comparisons using predicted phage host information
Source: mSystems. 2025 Apr 8;10(5):e01364-24. doi: 10.1128/msystems.01364-24 (PMC12090736; doi:10.1128/msystems.01364-24)
Supplement: Supplemental Table 1 — Differentially abundant PHFs and bacterial families. [file msystems.01364-24-s0003.csv]

Family	Log2 Fold-Change (PHF)	Adjusted p value (PHF)	Log2 Fold-Change (Bacterial Host Family)	Adjusted p value (Bacterial Host Family)
Tannerellaceae	0.153258023	0.868715723	-0.247473563	0.605548068
Bacteroidaceae	0.294914327	0.389599948	0.286155887	0.388894883
Lachnospiraceae	0.059051567	0.955760356	-0.384517773	0.120136642
Ruminococcaceae	-1.551550414	2.06E-10	NA	NA
Anaerovoracaceae	-0.03656497	0.955760356	NA	NA
Enterobacteriaceae	3.828356465	1.60E-10	2.648242977	2.01E-06
Acutalibacteraceae	-1.267745915	0.001311013	NA	NA
Oscillospiraceae	-0.434384756	0.074661557	-1.109941056	1.50E-06
Rikenellaceae	0.033350166	0.955760356	-0.031968187	0.813459742
Bifidobacteriaceae	1.10048373	0.097365678	0.170101285	0.787428622
Burkholderiaceae	0.121761117	0.955760356	0.961124059	0.006362276
Acidaminococcaceae	-1.489549589	0.038914876	-0.17691459	0.813459742
Dialisteraceae	-0.105106641	0.955760356	NA	NA
Muribaculaceae	0.469970156	0.213419459	0.035497464	NA
Barnesiellaceae	0.026063338	0.955760356	0.446768557	1.46E-41
CAG-74	-2.348292511	0.000546355	NA	NA
Anaerotignaceae	0.422239385	0.668793473	NA	NA
Marinifilaceae	-0.957359438	0.114572909	-0.719677739	0.120136642
