# Supplementary material for: Improving gut virome comparisons using predicted phage host information
Source: mSystems. 2025 Apr 8;10(5):e01364-24. doi: 10.1128/msystems.01364-24 (PMC12090736; doi:10.1128/msystems.01364-24)
Supplement: Supplemental Table 2 — PHF and host family abundance correlations. [file msystems.01364-24-s0004.csv]

Family	Spearman correlation coefficient	Adjusted p value	PHF prevalence	Bacterial family prevalence
Akkermansiaceae	0.925397629	0	0.486956522	0.582608696
Dysgonomonadaceae	0.886670016	0	0.043478261	0.060869565
Acidaminococcaceae	0.875618171	0	0.539130435	0.747826087
Bacteroidaceae	0.861122054	6.52166652510445e-322	0.991304348	1
Lachnospiraceae	0.810535997	6.58E-255	1	1
Bifidobacteriaceae	0.792698007	5.24E-236	0.67826087	0.886956522
Marinifilaceae	0.757872282	6.51E-204	0.556521739	0.756521739
Enterobacteriaceae	0.743766421	1.86E-192	0.67826087	0.947826087
Rikenellaceae	0.714038577	1.47E-170	0.982608696	0.965217391
Burkholderiaceae	0.709442495	1.84E-167	0.782608696	0.895652174
Desulfovibrionaceae	0.680374506	5.86E-149	0.426086957	0.886956522
Oscillospiraceae	0.601829633	3.15E-108	0.991304348	1
Tannerellaceae	0.588199604	2.65E-102	0.982608696	0.965217391
Pasteurellaceae	0.415931109	1.36E-46	0.182608696	0.8
Pseudomonadaceae	0.313894246	4.48E-26	0.034782609	0.208695652
Coriobacteriaceae	0.268950251	2.98E-19	0.304347826	0.965217391
Selenomonadaceae	0.26287843	1.91E-18	0.008695652	0.417391304
Barnesiellaceae	0.235153062	6.19E-15	0.947826087	0.513043478
Fusobacteriaceae	0.230287705	2.21E-14	0.017391304	0.191304348
Enterococcaceae	0.226704727	5.47E-14	0.113043478	0.460869565
Peptoniphilaceae	0.160242144	1.58E-07	0.008695652	0.304347826
Lactobacillaceae	0.15814209	2.22E-07	0.060869565	0.47826087
Streptococcaceae	0.153520167	4.88E-07	0.382608696	0.930434783
Eggerthellaceae	0.119654768	0.000100674	0.043478261	0.608695652
Actinomycetaceae	0.104705834	0.000694187	0.008695652	0.27826087
Staphylococcaceae	0.096136951	0.001855909	0.008695652	0.27826087
Christensenellaceae	0.09406888	0.002261083	0.069565217	0.469565217
Muribaculaceae	0.073329556	0.018051645	0.886956522	0.104347826
Clostridiaceae	0.058691972	0.059626466	0.008695652	1
Cyanobiaceae	-0.003556444	0.906508351	0.008695652	0.008695652
Moraxellaceae	-0.004629503	0.905946132	0.034782609	0.008695652
Flavobacteriaceae	-0.011334496	0.753863967	0.026086957	0.026086957
Rhodobacteraceae	-0.023797312	0.475077881	0.008695652	0.165217391
